# Supplementary material for: Analysis of whole-blood antioxidant capacity after chronic and localized irradiation using the i-STrap method
Source: J Radiat Res. 2021 Oct 27;63(1):30–5. doi: 10.1093/jrr/rrab099 (PMC8776686; doi:10.1093/jrr/rrab099)
Supplement: Supplementary_table_1_rrab099 [file supplementary_table_1_rrab099.xlsx]

## Sheet: S1
	Supplementary table 1. Number of mice in each experiment
				Dose									Dose
			Time point for observation	0 Gy	5 Gy	10 Gy	20 Gy	30 Gy				Time point for observation	0 Gy	0.3 Gy/day	1 Gy/day	0.65 Gy/min
	Localized irradiation	Whole-blood antioxidant capacity (i-STrap)	Day 2	8	6	8	8	8		TBI	Whole-blood antioxidant capacity (i-STrap)	1 h	8	8	8	8
			Day 6	8	6	8	8	8				Day 1	8	8	8	8
			Day 14	8	6	8	8	8				Day 2	8	8	8	8
			Day 21	8	6	8	8	8				Day 4	8	8	8	8
			Day 28	8	6	8	8	8				Day 7	8	8	8	8
			Day 41	8	6	8	8	8				Day 11	8	8	8	8
			Day 80	10	6	8	8	10				Day 16	8	8	8	8
												Day 24	8	8	8	8
												Day 50	8	8	8	8
